# Supplementary material for: Demographic and Clinical Factors Associated with Bacterial or Nonbacterial Etiologies of Acute Undifferentiated Febrile Illness: Findings from a 3-Year Observational Study in Thailand, 2017–2020
Source: Am J Trop Med Hyg. 2024 Jul 16;111(3):650–60. doi: 10.4269/ajtmh.23-0731 (PMC11376184; doi:10.4269/ajtmh.23-0731)
Supplement: Supplemental Materials [file tpmd230731.SD1.xlsx]

## Sheet: S1_study site
Supplementary Table 1: Study sites in Nakhon Phanom and Tak provinces
Province	Hospital	In-patient beds
Nakhon Phanom*	Nakhon Phanom	345
	That Phanom	120
	Srisongkram	60
	Banphang	60
	Nakae	60
	Renunakhon	30
	Plapak	30
Tak**	Mae Sot	365
	Maeramad	90
	Umphang	60
	Thasongyang	60
	Poppra	60
*7 out of 12 hospitals in Nakhon Phanom were selected, based on the # of previous AFI patients. Altogether, more than 80% of previous AFI cases presented to these 7 participating hospitals.
**There are 5 government hospitals and 3 private hospitals located along Myanmar border. Five participating hospitals in Tak represented the majority of hospitals along Thailand-Myanmar border.

## Sheet: S2_PCR Targets
Supplementary Table 2: PCR targets
Pathogen	Targets	References
Dengue viruses	conserved regions	https://www.cdc.gov/dengue/resources/rt-pcr/CDCPackageInsertInternational.pdf
CHKV	nSP1	https://doi.org/10.1038/s41467-018-03772-1
Zika viruses	NS3
Burkholderia pseudomallei	Type III Secretion	https://doi.org/10.1128/jcm.44.1.85-90.2006
Leptospira species	LipL32	https://doi.org/10.1007/978-1-60327-353-4_17
Rickettsia species	23sS rRNA	https://doi.org/10.1128/jcm.01723-12
Rickettsia rickettsii	gene encoding hypothetical protein A1G_04230
Orientia tsutsugamushi	47kDa	https://doi.org/10.4269/ajtmh.2004.70.351

## Sheet: S3_coinfections
Supplementary Table 3: Types of bacterial and non-bacterial coinfections
Coinfection	n
Bacterial coinfections (N=36)
Scrub typhus and Escherichia coli	1
Scrub typhus and other bacteria	1
Leptospirosis and Rickettsia species	1
Leptospirosis and Escherichia coli	1
Leptospirosis and other bacteria	3
Melioidosis and other bacteria	1
Rickettsia species and Escherichia coli	3
Rickettsia species and Streptococcus pyogenes	1
Rickettsia species and Streptococcus aureus	1
Rickettsia species and Acinetobacter baumannii	1
Rickettsia species and other bacteria	1
Escherichia coli and Klebseilla pneumoniae	1
Escherichia coli and Streptococcus agalactiae	1
Escherichia coli and Streptococcus pneumoniae	1
Escherichia coli and Streptococcus aureus	2
Escherichia coli and other Streptococcus spp.	3
Escherichia coli and other bacteria	2
Klebseilla pneumoniae and Streptococcus pyogenes	1
Klebseilla pneumoniae and other bacteria	2
Streptococcus agalactiae and other bacteria	1
Streptococcus pneumoniae and other bacteria	2
Streptococcus aureus and other bacteria	1
Pseudomonas aeruginoza and other Streptococcus species	1
Escherichia coli, Acinetobacter baumannii, and other bacteria	1
Rickettsia species, Escherichia coli, and Klebseilla pneumoniae	1
Non-bacterial coinfections (N=115)
Dengue and chikungunya	4
Dengue and malaria	3
Dengue and JE*	103†
Chikungunya and Zika	1
Chikungunya and JE*	2
Malaria and JE*	1
Dengue, chikungunya, and JE*	1
* JE: Japanese encephalitis IgM positive.
† due to cross-reactivity of dengue and JE IgM, these may not all be coinfections but were not explored further in this analysis.

## Sheet: S4_bivariate dengue & E. coli
Supplementary Table 4: Bivariate associations between variables of interest and most common laboratory detections
	Dengue virus detected (N= 563)*	Dengue virus not detected (N=700)	OR (95% CI)	p-value	E .coli detected (N=160)*	E. coli not detected (N=1,103)	OR (95% CI)	p-value	Chikungunya virus detected (N=124)*	Chikungunya virus not detected (N=1,139)	OR (95% CI)	p-value
	n (row %)	n (row %)			n (row %)	n (row %)			n (row %)	n (row %)
Province of hospital
Nakhon Phanom	288 (40.0)	432 (60.0)	0.65 (0.52-0.81)	<0.01	119 (16.5)	601 (83.5)	2.42 (1.67-3.52)	<.0001	28 (3.9)	692 (96.1)	0.19 (0.12-0.29)	<.0001
Tak	275 (50.6)	268 (49.4)			41 (7.5)	502 (82.5)			96 (17.7)	558 (82.3)
Sex
Male	268 (43.2)	352 (56.8)			48 (7.7)	572 (92.3)			59 (9.5)	561 (90.5)
Female	295 (45.9)	348 (54.1)	1.11 (0.89-1.39)	0.34	112 (17.4)	531 (82.6)	2.51 (1.76-3.60)	<.0001	65 (10.1)	578 (89.9)	1.07 (0.74-1.55)	0.72
Age
2-17	198 (70.0)	85 (30.0)	1.82 (1.34-2.46)	<0.01	1 (0.3)	282 (99.7)	0.05 (0.01-0.37)	<0.01	26 (9.2)	257 (90.8)	0.84 (0.52-1.37)	0.49
18-49	309 (56.2)	241 (43.8)	Ref.	Ref.	36 (6.6)	514 (93.4)	Ref.	Ref.	59 (10.7)	491 (89.3)	Ref.	Ref.
≥50	56 (13.0)	374 (87.0)	0.12 (0.08-0.16)	<.0001	123 (28.6)	307 (71.4)	5.72 (3.84-8.51)	<.0001	39 (9.1)	391 (90.9)	0.83 (0.54-1.27)	0.39
Nationality
Thai	532 (44.8)	655 (55.2)	1.18 (0.74-1.89)	0.49	150 (12.6)	1037 (87.4)	0.95 (0.48-1.90)	0.89	113 (9.5)	1,074 (90.5)	0.62 (0.32-1.21)	0.16
Other	31 (40.8)	45 (59.2)			10 (13.2)	66 (86.8)			11 (14.5)	65 (85.5)
Employment status
Employed	311 (39.3)	480 (60.7)	Ref.	Ref.	110 (13.9)	681 (86.1)	Ref.	Ref.	90 (11.4)	701 (88.6)	Ref.	Ref.
Student/preschool student	221 (71.1)	90 (28.9)	3.79 (2.85-5.03)	<.0001	1 (0.3)	310 (99.7)	0.02 (0.003-0.14)	<0.01	27 (8.7)	284 (91.3)	0.74 (0.47-1.16)	0.19
Unemployed	31 (19.3)	130 (80.8)		<.0001	49 (30.4)	112 (69.6)	2.71 (1.83-4.01)	<.0001	7 (4.4)	154 (95.6)	0.35 (0.16-0.78)	<0.01
Year of study
Year 1 (April 2017-March 2018)	188 (49.2)	194 (50.8)	1.23 (0.95-1.60)	0.12	51 (13.4)	331 (86.6)	1.25 (0.84-1.86)	0.28	0 (0)	382 (100)	n/a**	--
Year 2 (April 2018-March 2019)	139 (40.3)	206 (59.7)	0.86 (0.65-1.13)	0.27	50 (14.5)	295 (85.5)	1.37 (0.92-2.05)	0.13	0 (0)	345 (100)	n/a**	--
Year 3 (April 2019-May 2020)	236 (44.0)	300 (56.0)	Ref.	Ref.	59 (11.0)	477 (89.0)	Ref.	Ref.	124 (23.1)	412 (76.9)	n/a**	--
Hospital Type
Provincial Hospital	232 (45.3)	280 (54.7)			74 (14.5)	438 (85.5)			58 (11.3)	454 (88.7)
District Hospital	331 (44.1)	420 (55.9)	0.95 (0.76-1.19)	0.66	86 (11.5)	665 (88.5)	0.77 (0.55-1.07)	0.12	66 (8.8)	685 (91.2)	0.75 (0.52-1.09)	0.14
Contact with febrile household member, coworker, or neighbor	314 (54.9)	258 (45.1)	2.16 (1.72-2.71)	<.0001	45 (7.9)	527 (92.1)	0.43 (0.30-0.62)	<.0001	80 (14.0)	492 (86.0)	2.39 (1.63-3.52)	<.0001
Contact with farm animal (cow, pig, goat, or sheep)	138 (39.7)	210 (60.3)	0.76 (0.59-0.97)	0.03	46 (13.2)	302 (86.8)	1.07 (0.74-1.55)	0.72	23 (6.6)	325 (93.4)	0.57 (0.36-0.91)	0.02
Contact with chicken or duck	265 (40.4)	391 (59.6)	0.70 (0.56-0.88)	<0.01	87 (13.3)	569 (86.7)	1.12 (0.80-1.56)	0.51	41 (6.3)	615 (93.7)	0.42 (0.28-0.62)	<.0001
Contact with cats or dogs	359 (44.9)	441 (55.1)	1.03 (0.82-1.30)	0.78	110 (13.8)	690 (86.2)	1.32 (0.92-1.88)	0.13	69 (8.6)	731 (91.4)	0.70 (0.48-1.02)	0.06
Contact with rodents	237 (40.0)	355 (60.0)	0.71 (0.57-0.88)	<0.01	90 (15.2)	502 (84.8)	1.54 (1.10-2.15)	0.01	47 (7.9)	545 (92.1)	0.67 (0.46-0.97)	0.04
Contact with stray animal	40 (33.9)	78 (66.1)	0.61 (0.41-0.91)	0.02	23 (19.5)	95 (80.5)	1.78 (1.09-2.91)	0.02	11 (9.3)	107 (90.7)	0.94 (0.49-1.80)	0.85
Bitten by mosquitoes or other insects	559 (44.9)	685 (55.1)	3.06 (1.01-9.27)	0.05	157 (12.6)	1,087 (87.4)	0.77 (0.22-2.67)	0.68	121 (9.7)	1,123 (90.3)	0.58 (0.17-2.00)	0.38
Contact with flood water, mud, ponds, or rivers	190 (43.7)	245 (56.32)	0.95 (0.75-1.20)	0.64	39 (9.0)	396 (91.0)	0.58 (0.39-0.84)	<0.01	33 (7.6)	402 (92.4)	0.67 (0.44-1.01)	0.05
Cut or scraped self	81 (45.3)	98 (54.8)	1.03 (0.75-1.42)	0.84	15 (8.4)	164 (91.6)	0.59 (0.34-1.03)	0.07	20 (11.2)	159 (88.8)	1.19 (0.71-1.97)	0.51
Cut down trees, bushes, gathered wood and/or cleared land	133 (39.6)	203 (60.4)	0.76 (0.59-0.98)	0.03	44 (13.1)	292 (86.9)	1.05 (0.73-1.53)	0.78	28 (8.3)	308 (91.7)	0.79 (0.51-1.22)	0.29
Eaten raw or undercooked fish or pork	123 (38.6)	196 (61.4)	0.72 (0.56-0.93)	0.01	49 (15.4)	270 (84.6)	1.36 (0.95-1.96)	0.1	26 (8.1)	293 (91.9)	0.77 (0.49-1.20)	0.25
Visited the forest	175 (45.3)	211 (54.7)	1.05 (0.82-1.33)	0.72	36 (9.3)	350 (90.7)	0.63 (0.42-0.92)	0.02	29 (7.5)	357 (92.5)	0.67 (0.43-1.03)	0.07
Visited or worked with rubber trees	68 (46.9)	77 (53.1)	1.11 (0.79-1.57)	0.55	14 (9.7)	131 (90.3)	0.71 (0.40-1.27)	0.25	9 (6.2)	136 (93.8)	0.58 (0.29-1.16)	0.12
Walked outside with no shoes	180 (43.6)	233 (56.4)	0.94 (0.74-1.19)	0.62	44 (10.7)	369 (89.3)	0.76 (0.52-1.09)	0.13	22 (5.3)	391 (94.7)	0.41 (0.26-0.67)	<0.01
Antibiotics taken within 72 hours prior to hospital presentation
Yes	56 (36.8)	96 (63.2)	0.71 (0.50-1.01)	0.06	16 (10.5)	136 (89.5)	0.78 (0.45-1.34)	0.37	10 (6.6)	142 (93.4)	0.60 (0.31-1.18)	0.14
No	484 (45.1)	589 (54.9)	Ref.	Ref.	141 (13.1)	932 (86.9)	Ref.	Ref.	112 (10.4)	961 (89.6)	Ref.	Ref.
Days of fever prior to hospital admission
0-1	123 (28.9)	302 (71.1)	0.48 (0.36-0.63)	<.0001	80 (18.8)	345 (81.2)	1.60 (1.12-2.31)	<.0001	75 (17.6)	350 (82.4)	2.25 (1.50-3.37)	<.0001
2-3	222 (46.0)	261 (54.0)	Ref.	Ref.	61 (12.6)	422 (87.4)	Ref.	Ref.	42 (8.7)	441 (91.3)	Ref.	Ref.
4-7	218 (61.4)	137 (38.6)	1.87 (1.42-2.47)	<.0001	19 (5.4)	336 (94.6)	0.39 (0.23-0.67)	<.0001	7 (2.0)	348 (98.0)	0.21 (0.09-0.48)	<.0001
Symptoms
Cough	62 (44.0)	79 (56.0)	0.97 (0.68-1.38)	0.88	10 (7.1)	131 (92.9)	0.50 (0.25-0.96)	0.04	11 (7.8)	130 (92.2)	0.76 (0.40-1.44)	0.4
Rhinitis	19 (51.4)	18 (48.7)	1.32 (0.69-2.55)	0.4	5 (13.5)	32 (86.5)	1.08 (0.41-2.81)	0.88	2 (5.4)	35 (94.6)	0.52 (0.12-2.18)	0.37
Sore throat	34 (53.1)	30 (46.9)	1.44 (0.87-2.38)	0.16	1 (1.6)	63 (98.4)	0.10 (0.01-0.75)	0.03	2 (3.1)	62 (96.9)	0.29 (0.07-1.18)	0.08
Shortness of breath/difficulty breathing	40 (29.2)	97 (70.8)	0.48 (0.32-0.70)	<0.01	25 (18.3)	112 (81.7)	1.64 (1.03-2.62)	0.04	14 (10.2)	123 (89.8)	1.05 (0.59-1.89)	0.87
Nausea or vomiting	361 (51.4)	341 (48.6)	1.88 (1.50-2.36)	<.0001	82 (11.7)	620 (88.3)	0.82 (0.59-1.14)	0.24	62 (8.8)	640 (91.2)	0.78 (0.54-1.13)	0.19
Yellow eyes or skin	13 (19.7)	53 (80.3)	0.29 (0.16-0.54)	<.0001	11 (16.7)	55 (83.3)	1.41 (0.72-2.75)	0.32	4 (6.1)	62 (93.9)	0.58 (0.21-1.62)	0.3
Headache	467 (49.1)	484 (50.9)	2.17 (1.65-2.85)	<.0001	98 (10.3)	853 (89.7)	0.46 (0.33-0.66)	<.0001	94 (9.9)	857 (90.1)	1.03 (0.67-1.59)	0.89
Blood in urine, stool, or vomit	32 (47.1)	36 (52.9)	1.11 (0.68-1.82)	0.67	9 (13.2)	59 (86.8)	1.06 (0.51-2.17)	0.89	4 (5.9)	64 (94.1)	0.56 (0.20-1.57)	0.27
Muscle pain	405 (44.8)	499 (55.2)	1.03 (0.81-1.32)	0.8	112 (12.4)	792 (87.6)	0.92 (0.64-1.32)	0.64	111 (12.3)	793 (87.7)	3.73 (2.07-6.71)	<.0001
Chest pain	59 (31.0)	131 (69.0)	0.51 (0.37-0.71)	<.0001	30 (15.79)	160 (84.2)	1.36 (0.88-2.09)	0.16	35 (18.4)	155 (81.6)	2.50 (1.63-3.82)	<.0001
Bone or joint pain	203 (36.9)	347 (63.1)	0.57 (0.46-0.72)	<.0001	68 (12.4)	482 (87.6)	0.95 (0.68-1.33)	0.78	108 (19.6)	442 (80.4)	10.64 (6.21-18.23)	<.0001
No appetite	447 (47.2)	500 (52.8)	1.54 (1.19-2.00)	<0.01	108 (11.4)	839 (88.6)	0.65 (0.46-0.94)	0.02	92 (9.7)	855 (90.3)	0.96 (0.63-1.46)	0.83
Tiredness, no energy	486 (44.5)	605 (55.5)	0.99 (0.72-1.37)	0.96	135 (12.4)	956 (87.6)	0.83 (0.52-1.32)	0.43	109 (10.0)	982 (90.0)	1.16 (0.66-2.05)	0.6
Seizures	8 (26.7)	22 (73.3)	0.45 (0.20-1.01)	0.05	5 (16.7)	25 (83.3)	1.39 (0.53-3.69)	0.51	6 (20.0)	24 (80.0)	2.36 (0.95-5.90)	0.07
Chills	417 (42.9)	555 (57.1)	0.75 (0.57-0.97)	0.03	136 (14.0)	836 (86.0)	1.81 (1.15-2.85)	0.01	100 (10.3)	872 (89.7)	1.28 (0.80-2.03)	0.31
Pale or cold skin	166 (38.7)	263 (61.3)	0.70 (0.55-0.88)	<0.01	73 (17.0)	356 (83.0)	1.76 (1.26-2.46)	<0.01	34 (7.9)	395 (92.1)	0.71 (0.47-1.08)	0.11
Rash	158 (66.1)	81 (33.9)	2.98 (2.22-4.01)	<.0001	7 (2.9)	232 (97.1)	0.17 (0.08-0.37)	<.0001	40 (16.7)	199 (83.3)	2.25 (1.50-3.38)	<.0001
Bruises	13 (48.2)	14 (51.8)	1.16 (0.54-2.49)	0.7	2 (7.4)	25 (92.6)	0.55 (0.13-2.33)	0.41	3 (11.1)	24 (88.9)	1.15 (0.34-3.88)	0.82
Any existing comorbidities	66 (16.4)	336 (83.6)	0.14 (0.12-0.19)	<.0001	112 (27.9)	290 (72.1)	6.54 (4.55-9.41)	<.0001	31 (7.7)	371 (92.3)	0.69 (0.45-1.06)	0.09
Current smoking	72 (39.1)	112 (60.9)	0.77 (0.56-1.06)	0.11	19 (10.3)	165 (89.7)	0.77 (0.46-1.27)	0.3	7 (3.8)	177 (96.2)	0.33 (0.15-0.71)	<0.01
Current alcohol consumption	110 (44.0)	140 (56.0)	0.97 (0.74-1.28)	0.84	23 (9.2)	227 (90.8)	0.65 (0.41-1.03)	0.07	17 (6.8)	233 (93.2)	0.62 (0.36-1.05)	0.08
Complete blood count
Hematocrit>40 mg%	258 (67)	127 (33.0)	3.75 (2.90-4.84)	<0.001	15 (4.0)	370 (96.1)	0.21 (0.12-0.36)	<0.001	43 (11.2)	342 (88.8)	1.23 (0.83-1.83)	0.28
White blood cell <4,000/mm3	311 (82.9)	64 (17.1)	12.05 (8.89-16.37)	<0.001	15 (4.0)	360 (96.0)	0.22 (0.13-0.37)	<0.001	17 (4.5)	358 (95.5)	0.34 (0.20-0.59)	<0.001
Platelet <100,000/mm3	277 (70.3)	117 (29.7)	4.75 (3.66-6.15)	<0.001	16 (4.1)	378 (95.9)	0.22 (0.13-0.37)	<0.001	6 (1.5)	388 (98.5)	0.09 (0.04-0.22)	<0.001
*Includes detections for which the pathogen was the only laboratory-positive detection, as well as co-infections with other pathogens.
**Chikungunya virus was only detected in Year 3 of the study.

## Sheet: S5_by province
Supplementary Table 5: Multivariable logistic regression comparing bacterial and non-bacterial detections in Nakhon Phanom and Tak provinces
	Nakhon Phanom	Tak
	aOR* (95% CI)	aOR* (95% CI)
Age
2-17	0.43 (0.22-0.84)	0.81 (0.45-1.45)
18-49	Ref.	Ref.
≥50	6.16 (3.80-9.98)	3.39 (1.79-6.40)
Year of study
Year 1 (April 2017-March 2018)	3.40 (2.06-5.63)	1.68 (0.96-2.96)
Year 2 (April 2018-March 2019)	3.69 (2.19-6.21)	2.11 (1.19-3.73)
Year 3 (April 2019-May 2020)	Ref.	Ref.
District hospital	--	1.97 (1.12-3.47)
Contact with febrile household member, coworker, or neighbor	0.35 (0.23-0.54)	0.49 (0.31-0.78)
Visited forest or rubber trees	--	1.89 (1.16-3.07)
Yellow eyes or skin	4.09 (1.27-13.16)	--
Nausea or vomiting	0.69 (0.46-1.04)	--
Muscle pain	0.46 (0.27-0.79)	0.48 (0.29-0.81)
Pale or cold skin	1.74 (1.13-2.70)	1.78 (1.10-2.88)
Rash	0.36 (0.22-0.71)	--
Any existing comorbidities	2.90 (1.83-4.57)	3.80 (2.07-6.97)
* Adjusted for all other variables included in the model.
-- Not included in multivariable model.
